# Supplementary material for: Influence of surface ocean density on planktonic foraminifera calcification
Source: Sci Rep. 2019 Jan 24;9:533. doi: 10.1038/s41598-018-36935-7 (PMC6346091; doi:10.1038/s41598-018-36935-7)
Supplement: Supplementary file 1 — Dataset 1 [file 41598_2018_36935_MOESM1_ESM.xlsx]

## Sheet: readme
Data from Zarkogiannis S. D., Antonarakou A., Tripati A., Kontakiotis G., Mortyn P. G., Drinia H., Greaves M. (2018) Influence of surface ocean density on planktonic foraminifera calcification submitted to Scientific Reports

## Sheet: Figure 1
Leg	Site	H	Cor	T	Sc	Top (cm)	Bot (cm)	Depth (mbsf)	MCD (mid)	Age (kyrs)	Bulloides Dissolution indeX (BDX')	BDX' STDV	Mg/Ca (mmol/mol)	STDV MEAN
162	982	A	1	H	1	2	4	0.02	0.03	0	0.927083	0.280671	2.18094	0.0794444
162	982	A	1	H	1	7	9	0.07	0.08	0.6	1.15451	0.137178	2.10011	0.0794444
162	982	A	1	H	1	57	59	0.57	0.58	8.606	1.01754	0.199012	2.07169	0.0794444
162	982	A	1	H	1	67	69	0.67	0.68	13.443	1.23177	0.15805	2.32034	0.0794444
162	982	A	1	H	1	77	79	0.77	0.78	18.404	1.14193	0.223117	2.26123	0.0794444
162	982	A	1	H	1	87	89	0.87	0.88	23.366	1.19494	0.234937	2.59698	0.0794444
162	982	A	1	H	1	97	99	0.97	0.98	28.327	1.02083	0.219493	2.174	0.0794444
162	982	A	1	H	1	117	119	1.17	1.18	38.251	1.65885	0.314958	2.00781	0.0794444
162	982	A	1	H	1	127	129	1.27	1.28	43.212	1.32372	0.218604	1.56578	0.0794444
162	982	A	1	H	1	147	149	1.47	1.48	53.135	1.15972	0.0974474
162	982	A	1	H	2	2	4	1.52	1.53	55.616	1.15972	0.106773	2.10349	0.0794444
162	982	A	1	H	2	7	9	1.57	1.58	58.096	1.28728	0.315157	2.21758	0.0794444
162	982	A	1	H	2	17	19	1.67	1.68	63.058	1.03906	0.192882
162	982	A	1	H	2	27	29	1.77	1.78	68.02	1.15327	0.223876
162	982	A	1	H	2	37	39	1.87	1.88	72.981	1.05556	0.1795
162	982	A	1	H	2	47	49	1.97	1.98	77.943	1.41276	0.287995
162	982	A	1	H	2	57	59	2.07	2.08	82.904	1.22917	0.184584	2.08119	0.0794444
162	982	A	1	H	2	67	69	2.17	2.18	87.866	1.08333	0.0822919	2.36439	0.0794444
162	982	A	1	H	2	77	79	2.27	2.28	92.828	1.2598	0.244194
162	982	A	1	H	2	87	89	2.37	2.38	97.789	1.24421	0.362665
162	982	A	1	H	2	97	99	2.47	2.48	102.75	1.27579	0.224373
162	982	A	1	H	2	107	109	2.57	2.58	107.71	1.28064	0.189102
162	982	A	1	H	2	117	119	2.67	2.68	112.67	1.07341	0.19683
162	982	A	1	H	2	127	129	2.77	2.78	117.64	1.20139	0.269084
162	982	A	1	H	2	137	139	2.87	2.88	122.6	1.05357	0.321305
162	982	A	1	H	2	147	149	2.97	2.98	127.56	0.958333	0.314576
162	982	A	1	H	3	7	9	3.07	3.08	132.52	1.07812	0.222426
162	982	A	1	H	3	17	19	3.17	3.18	141.4	1.2818	0.213745
162	982	A	1	H	3	27	29	3.27	3.28	151.63	1.08565	0.186177
162	982	A	1	H	3	37	39	3.37	3.38	161.25	1.29067	0.218251
162	982	A	1	H	3	47	49	3.47	3.48	168.75	1.15505	0.218994
162	982	A	1	H	3	57	59	3.57	3.58	176.25	1.34792	0.299989	2.63727	0.0794444
162	982	A	1	H	3	67	69	3.67	3.68	182.2	1.00694	0.0731643	2.00181	0.0794444
162	982	A	1	H	3	77	79	3.77	3.78	187.51	0.965278	0.167532	2.27165	0.0794444
162	982	A	1	H	3	87	89	3.87	3.88	192.78	1.42424	0.177334	2.49447	0.0794444
162	982	A	1	H	3	97	99	3.97	3.98	197.89	0.975	0.471486	2.40183	0.0794444
162	982	A	1	H	3	107	109	4.07	4.08	203	1.27381	0.149956	2.71516	0.0794444
162	982	A	1	H	3	117	119	4.17	4.18	208.11	1.16667	0.135015	2.55023	0.0794444
162	982	A	1	H	3	127	129	4.27	4.28	213.22	1.21042	0.210721	2.94867	0.0794444
162	982	A	1	H	4	22	24	4.72	4.73	236.22	1.02778	0.182344
162	982	A	1	H	4	52	54	5.02	5.03	253.26	1.14722	0.215542
162	982	A	1	H	4	118	120	5.68	5.69	289.95	1.17083	0.0888238	2.85157	0.0794444
162	982	A	1	H	5	53	55	6.53	6.54	322.17	0.951823	0.218332	2.77942	0.0794444
162	982	B	2	H	2	92	94	10.62	9.25	397.31	1.11354	0.168639
162	982	B	2	H	2	132	134	11.02	9.65	407.88	1.15938	0.14263
162	982	B	2	H	3	27	29	11.47	10.1	414.75	1.10521	0.207507
162	982	B	2	H	3	77	79	11.97	10.6	424.9	1.08229	0.184921
162	982	B	2	H	3	127	129	12.47	11.1	440.56	1.09167	0.155668	2.13385	0.0794444
162	982	B	2	H	4	32	34	13.02	11.65	457.95	1.10417	0.14065
162	982	B	2	H	4	42	44	13.12	11.75	461.11	1.04398	0.208709
162	982	B	2	H	4	82	84	13.52	12.15	473.76	0.68125	0.295873
162	982	B	2	H	4	107	109	13.77	12.4	481.66	1.06647	0.118149
162	982	B	2	H	4	137	139	14.07	12.7	491.15	1.15729	0.204959
162	982	B	2	H	5	37	39	14.57	13.2	506.96	1.21146	0.125597
162	982	B	2	H	5	92	94	15.12	13.75	524.35	1.04825	0.184787
162	982	B	2	H	5	102	104	15.22	13.85	527.51	1.00833	0.104583
162	982	B	2	H	5	112	114	15.32	13.95	530.67	1.21146	0.15942
162	982	B	2	H	5	137	139	15.57	14.2	538.15	1.10417	0.178321
162	982	B	2	H	6	37	39	16.07	14.7	549.69	0.897917	0.173503
162	982	B	2	H	6	57	59	16.27	14.9	558.15	0.923958	0.179886
162	982	B	2	H	6	106	108	16.76	15.39	584.31	0.938542	0.263131
162	982	B	2	H	6	142	144	17.12	15.75	604.02	0.953125	0.207
162	982	C	3	H	2	132	134	16.12	16.11	622.12	1.07396	0.173579
162	982	C	3	H	3	2	4	16.32	16.31	629.87	1.11563	0.188832
162	982	C	3	H	3	7	9	16.37	16.36	631.73	1.2375	0.159007
162	982	C	3	H	3	17	19	16.47	16.46	635.44	1.12708	0.239156
162	982	C	3	H	3	27	29	16.57	16.56	639.15	1.08991	0.183608
162	982	C	3	H	3	72	74	17.02	17.01	655.84	1.00548	0.157876
162	982	C	3	H	3	82	84	17.12	17.11	659.55	1.0162	0.155476
162	982	C	3	H	3	107	109	17.37	17.36	668.82	1.11667	0.173437
162	982	C	3	H	3	137	139	17.67	17.66	679.95	1.05392	0.130948
162	982	C	3	H	4	63	65	18.43	18.42	708.14	1.12187	0.239574
162	982	B	3	H	2	2	4	16.52	18.69	718.15	1.20417	0.230072
162	982	B	3	H	2	27	29	16.77	18.94	733.35	1.19896	0.156557
162	982	B	3	H	2	52	54	17.02	19.19	748.84	1.09101	0.183235
162	982	B	3	H	2	72	74	17.22	19.39	757.68	1.14167	0.154075
162	982	B	3	H	2	102	104	17.52	19.69	769.2	1.11042	0.113124
162	982	B	3	H	2	127	129	17.77	19.94	778.8	1.06875	0.175232
162	982	B	3	H	3	2	4	18.02	20.19	788.4	1.05104	0.217399
162	982	B	3	H	3	27	29	18.27	20.44	797.82	1.29375	0.312456
162	982	B	3	H	3	57	59	18.57	20.74	808.32	1.16354	0.139226
162	982	B	3	H	3	97	99	18.97	21.14	822.09	1.28542	0.188181
162	982	B	3	H	3	132	134	19.32	21.49	834.14	1.01042	0.183311
162	982	B	3	H	4	12	14	19.62	21.79	844.47	1.30937	0.212274
162	982	B	3	H	4	42	44	19.92	22.09	854.79	1.18958	0.172843
162	982	B	3	H	4	72	74	20.22	22.39	865.12	1.21272	0.302907
162	982	B	3	H	4	101	103	20.51	22.68	876.32	1.24167	0.268453
162	982	B	3	H	4	127	129	20.77	22.94	887.75	1.25463	0.222872
162	982	B	3	H	5	72	74	21.72	23.89	930.5	0.884375	0.266152
162	982	B	3	H	5	102	104	22.02	24.19	944	1.23333	0.164125
162	982	B	3	H	5	127	129	22.27	24.44	955.25	1.25521	0.289534
162	982	D	1	H	2	127	129	22.7	24.71	968.75	1.08438	0.157864
162	982	D	1	H	2	147	149	22.9	24.91	987	1.09375	0.256361
