# Supplementary material for: Influence of surface ocean density on planktonic foraminifera calcification
Source: Sci Rep. 2019 Jan 24;9:533. doi: 10.1038/s41598-018-36935-7 (PMC6346091; doi:10.1038/s41598-018-36935-7)
Supplement: Supplementary file 2 — Dataset 2 [file 41598_2018_36935_MOESM2_ESM.xlsx]

## Sheet: readme
Data from Zarkogiannis S. D., Antonarakou A., Tripati A., Kontakiotis G., Mortyn P. G., Drinia H., Greaves M. (2018) Influence of surface ocean density on planktonic foraminifera calcification submitted to Scientific Reports

## Sheet: Table 1
Leg	Site	H	C	T	Sc	Top (cm)	Bot (cm)	Depth(mbsf)	MCD (mid)	Age (kyrs)	Mg/Ca (mmol/mol)	Temperature (°C)	G. bulloides δ18O (VPDB) ‰	Relative Salinity (psu)	Density (Kg/m3)
162	982	A	1	H	1	112	114	1.12	1.13	35.769	1.726	7.77	3.36	35.19	27.69
162	982	A	1	H	1	137	139	1.37	1.38	48.173	2.201	10.19	2.94	35.55	27.57
162	982	A	1	H	2	7	9	1.57	1.58	58.096	2.218	10.27	3.01	36.01	27.92
162	982	A	1	H	2	22	25	1.73	1.74	66.035	2.061	9.54	2.76	34.74	27.05
162	982	A	1	H	2	57	59	2.07	2.08	82.904	2.081	9.64	2.8	36.1	28.1
162	982	A	1	H	4	113	115	5.63	5.64	287.63	3.016	13.34	2.11	36.47	27.68
162	982	A	1	H	4	118	120	5.68	5.69	289.95	2.851	12.79	2.4	36.63	27.92
162	982	A	1	H	4	137	139	5.87	5.88	298.77	2.942	13.1	2.35	35.92	27.31
162	982	A	1	H	5	2	4	6.02	6.03	304.09	2.727	12.34	2.27	36.06	27.57
162	982	A	1	H	5	7	9	6.07	6.08	305.86	2.937	13.08	1.87	35.71	27.15
162	982	A	1	H	5	17	19	6.17	6.18	309.41	3.505	14.85	2.21	37.07	27.82
162	982	A	1	H	5	23	25	6.23	6.24	311.54	2.863	12.82	1.9	35.83	27.29
